# Supplementary material for: LRK-1/LRRK2 and AP-3 regulate trafficking of synaptic vesicle precursors through active zone protein SYD-2/Liprin-α
Source: PLoS Genet. 2024 May 9;20(5):e1011253. doi: 10.1371/journal.pgen.1011253 (PMC11081264; doi:10.1371/journal.pgen.1011253)
Supplement: S1 Macro — (IJM) [file pgen.1011253.s008.ijm]

// Random RoiAndMeasure.txt
// get random areas, measure, and transfer them
// Modified from G. Landaini at bham. ac. uk
roiManager("Reset");
run("Clear Results");
saveSettings();
original=getTitle();
setForegroundColor(255,0,0);
kk=0;
width = getWidth()-20;   // width of ROi
height = getHeight()-15; // height of ROI
RoisN =10; // number of ROIs
trials=200; //maximum trials to avoid infinite loop
do {

    if (kk==200) {
        beep();
        exit("Not enough space to draw random non-overlapping ROIs on the image. Reduce random ROIs fraction.");
    }
i=0;
j=0;

xa=newArray(RoisN);
ya=newArray(RoisN);

run("Duplicate...", "title=Reference");
run("8-bit"); //make it greyscale
run("RGB Color"); //RGB to display colours

while (i<RoisN && j<trials){
        w = 100;
        h = 100;
        x = random()*width;
        y = random()*height;
        j++;
        //Check for pixels with value (255,0,0):
        flag= -1;
        makeRectangle(x, y, w, h);
        //Scanning the rectangle perimeter should be faster than scanning the whole box.
        //This is slower, as checks all the points in the box:
        for (xs=x;xs<x+w;xs++){
            for (ys=y;ys<y+h;ys++){
                if (getPixel(xs,ys)==-65536) // pixel is (255,0,0)
                    flag=0;
            }
        }
        if (flag==-1){
            xa[i]=x;
            ya[i]=y;
            run("Fill");
            i++;
        }
}
kk++;

} while (xa[RoisN-1]==0 && ya[RoisN-1]==0);

    for (z=0;z<RoisN;z++) {
        makeRectangle(xa[z], ya[z], w, h);
           roiManager("Add");
        roiManager("select", roiManager("count")-1);
        roiManager("Rename", z+1);
    }

close();
selectWindow(original);

setForegroundColor(255,255,0);
for (j=0;j<i;j++){
        makeRectangle(xa[j], ya[j], w, h);
        roiManager("multi-measure measure_all append");
      
}

run("Select None");
restoreSettings();
