# Supplementary material for: LRK-1/LRRK2 and AP-3 regulate trafficking of synaptic vesicle precursors through active zone protein SYD-2/Liprin-α
Source: PLoS Genet. 2024 May 9;20(5):e1011253. doi: 10.1371/journal.pgen.1011253 (PMC11081264; doi:10.1371/journal.pgen.1011253)
Supplement: S1 Table — (XLSX) [file pgen.1011253.s009.xlsx]

## Sheet: S1 Table
		S.No	Strain number	Genotype	Reference
		1	N2	Bristol wild type	1
		2	NM2689	jsIs821 [mec-7p::gfp::rab-3]	2
		3	TT1555	tbEx254 [mec-7p::aman-II::mCherry]; jsIs821	3
		4	TT2884	tbIs388 [mec-4p::sng-1::egfp]	This study
		5	TT2903	tbIs381 [mec-4p::ctns-1::mCherry]	This study
		6	TT3029	pwSi113 [mec-7p::mScarlet::rab-7::let858] G418R	Barth Grant, this study
		7	TT3007	tbIs414 [mec-7p::snb-1::egfp]	This study
		8	TT1884	tbIs227 [mec-4p::mCherry::rab-3]	3
		9	NM664	jsIs37 [mec-7p::snb-1::gfp]	4
		10	TT2710	tbEx364 [mec-4p::sng-1::egfp]	This study
		11	TT2711	tbEx366 [mec-4p::sng-1::egfp]	This study
		12	TT1519	tbEx272	This study
		13	TT2918	tbEx384	This study
		14	TT3286	rab-7::mNeonGreen; tbIs381	Barth Grant, this study
		15	TT3035	pwSi225 [mec-7p::lmp-1::mNeonGreen::let858]; hygR	Barth Grant, this study
		16	NM2156	kyIs105 (str-3p::SNB-1::GFP)	This study
		17	TT2636	tbEx316 [str-3p::ctns-1::mCherry]	This study
		18	TT1893	oqEx [unc-101p::unc-101::gfp+pRF4]	5
		19	TT2052	kyEx3233 [des2p::ebp-2::gfp]	6
		20	TT1612	kyIs156 [str-1p::odr-10::gfp]	7
		21	TT3371	tbEx486 [rab-3p::apb-3::gfp]	This study
		22	TT1218	lrk-1(km17)	8
		23	TT1225	lrk-1(km41)
		24	TT2060	apb-3(ok429)	9
		26	TT1134	syd-2(ok217)
		27	TT148	syd-2(ju37)	10
		28	TT385	unc-104(e1265tb120)	11
		29	TT397	unc-104(e1265)	12
		30	TT1211	unc-101(m1)	13
		31	TT3651	tbEx547 [rab-3p::syd-2]	This study
		1.	Brenner S. The genetics of Caenorhabditis elegans. Genetics. 1974;77(1):71-94.
		2.	Bounoutas A, Zheng Q, Nonet ML, Chalfie M. mec-15 encodes an F-box protein required for touch receptor neuron mechanosensation, synapse formation and development. Genetics. 2009;183(2):607-4SI.
		3.	Choudhary B, Kamak M, Ratnakaran N, Kumar J, Awasthi A, Li C, et al. UNC-16/JIP3 regulates early events in synaptic vesicle protein trafficking via LRK-1/LRRK2 and AP complexes. PLOS Genetics. 2017;13(11):e1007100.
		4.	Nonet ML. Visualization of synaptic specializations in live C. elegans with synaptic vesicle protein-GFP fusions. 1999(0165-0270 (Print)).
		5.	Kaplan OI, Molla-Herman A, Cevik S, Ghossoub R, Kida K, Kimura Y, et al. The AP-1 clathrin adaptor facilitates cilium formation and functions with RAB-8 in C. elegans ciliary membrane transport. Journal of cell science. 2010;123(Pt 22):3966-77.
		6.	Maniar TA, Kaplan M, Wang GJ, Shen K, Wei L, Shaw JE, et al. UNC-33 (CRMP) and ankyrin organize microtubules and localize kinesin to polarize axon-dendrite sorting. Nature Neuroscience. 2012;15(1):48-56.
		7.	Dwyer ND, Adler CE, Crump JG, L'Etoile ND, Bargmann CI. Polarized Dendritic Transport and the AP-1 μ1 Clathrin Adaptor UNC-101 Localize Odorant Receptors to Olfactory Cilia. Neuron. 2001;31(2):277-87.
		8.	Sakaguchi-Nakashima A, Meir JY, Jin Y, Matsumoto K, Hisamoto N. LRK-1, a C. elegans PARK8-related kinase, regulates axonal-dendritic polarity of SV proteins. Curr Biol. 2007;17(7):592-8.
		9.	Consortium TCeDM. Large-Scale Screening for Targeted Knockouts in the Caenorhabditis elegans Genome. G3 Genes|Genomes|Genetics. 2012;2(11):1415-25.
		10.	Zhen M, Jin Y. The liprin protein SYD-2 regulates the differentiation of presynaptic termini in C. elegans. Nature. 1999;401(6751):371-5.
		11.	Kumar J, Choudhary BC, Metpally R, Zheng Q, Nonet ML, Ramanathan S, et al. The Caenorhabditis elegans Kinesin-3 Motor UNC-104/KIF1A Is Degraded upon Loss of Specific Binding to Cargo. PLOS Genetics. 2010;6(11):e1001200.
		12.	Hall DH, Hedgecock EM. Kinesin-related gene unc-104 is required for axonal transport of synaptic vesicles in C. elegans. Cell. 1991;65(5):837-47.
		13.	Lee J, Jongeward GD, Sternberg PW. unc-101, a gene required for many aspects of Caenorhabditis elegans development and behavior, encodes a clathrin-associated protein. Genes Dev. 1994;8(1):60-73.
