# Supplementary material for: LRK-1/LRRK2 and AP-3 regulate trafficking of synaptic vesicle precursors through active zone protein SYD-2/Liprin-α
Source: PLoS Genet. 2024 May 9;20(5):e1011253. doi: 10.1371/journal.pgen.1011253 (PMC11081264; doi:10.1371/journal.pgen.1011253)
Supplement: S2 Table — (XLSX) [file pgen.1011253.s010.xlsx]

## Sheet: S2 Table
		S. No	Strain name	Details	Plasmid	Plasmid details	Source
		1	tbEx272	Generated by injecting TTpl509 (5 ng/μL) with myo-2p::gfp (50 ng/μL) as coinjection marker.	TTpl509	mec-4p::ctns-1::mCherry. unc-129p in KG#371 was replaced with mec-4p using HindIII and BamHI restriction sites.	Edwards SL, Yu SC, Hoover CM, Phillips BC, Richmond JE, Miller KG. An organelle gatekeeper function for Caenorhabditis elegans UNC-16 (JIP3) at the axon initial segment. Genetics. 2013 May;194(1):143-61. doi: 10.1534/genetics.112.147348. PMID: 23633144; PMCID: PMC3632462.
		2	tbEx369	Generated by injecting TTpl509 (20 ng/μL) with myo-2p::gfp::h2b (TTpl592) (40 ng/μL) as coinjection marker.
		3	tbEx364	Generated by injecting TTpl696 (5 ng/μL) with myo-2p::mCherry (TTpl580) (10 ng/μL) as coinjection marker.	TTpl696	mec-4p::sng-1::gfp. SNG-1::GFP was amplified from NM491 and cloned into a mec-4p containing vector using NheI and EcoRV restriction sites.	NM491 [pSY3 (SNG-1::GFP construct)] from: Zhao H, Nonet ML. A conserved mechanism of synaptogyrin localization. Mol Biol Cell. 2001 Aug;12(8):2275-89. doi: 10.1091/mbc.12.8.2275. PMID: 11514616; PMCID: PMC58594.
		4	tbEx316	Generated by injecting TTpl653 (20 ng/μL) with unc-122p::gfp (TTpl572) (30 ng/μL) as coinjection marker.	TTpl635	str-3p::ctns-1::mCherry. mec-4p from TTpl509 was switched out for str-3p using BamHI and ApaI restriction sites.
		5	tbEx486	Generated by injecting TTpl796 (Isolate 2) (30 ng/μL) with myo-2p::mCherry (TTpl580) (10 ng/μL) as coinjection marker.	TTpl796	rab-3p::apb-3::gfp. APB-3 was amplified from genomic DNA using Phusion Polymerase and cloned into a rab-3p containing vector (TTpl698) using NheI and AgeI restriction sites.
		6	tbEx384	Generated by injecting TTpl684 (10 ng/μL) with myo-2p::mCherry (TTpl580) (10 ng/μL) as coinjection marker.	TTpl684	mec-4p::snb-1::gfp
		7	tbEx551	Generated by injecting TTpl847 (5 ng/μL) with myo-2p::mCherry (TTpl580) (10 ng/μL) as coinjection marker.	TTpl847	rab-3p::syd-2
