# Supplementary material for: LRK-1/LRRK2 and AP-3 regulate trafficking of synaptic vesicle precursors through active zone protein SYD-2/Liprin-α
Source: PLoS Genet. 2024 May 9;20(5):e1011253. doi: 10.1371/journal.pgen.1011253 (PMC11081264; doi:10.1371/journal.pgen.1011253)
Supplement: S1 Text — Table A. Statistics for fraction of SNG-1 co-migrating with RAB-3. Associated with Figs 2A and 4G. Table B. Statistics for fraction of SNG-1 co-migrating with CTNS-1. Associated with Figs 2B and 4A. Table C. Statistics for fraction of CTNS-1 co-migrating with SNG-1. Associated with S3E Fig. Table D. Statistics for fraction of SNG-1 co-migrating with RAB-7. Associated with Figs 2C and 4B. Table E. Statistics for fraction of RAB-7 co-migrating with SNG-1. Associated with S3F Fig. Table F. Statistics for fraction of SNB-1 co-migrating with CTNS-1. Associated with S4A and S5B Figs. Table G. Statistics for fraction of RAB-3 co-migrating with CTNS-1. Associated with S4B and S5C Figs. Table H. Analysis of APB-3::GFP puncta number per cell body, size and intensity. Associated with Fig 2H–2J. Table I. Statistics for percentage of vesicles with co-migrating SNB-1 and RAB-3. Associated with Fig 4F. Table J. Analysis of UNC-101::GFP puncta number per cell body, size, and intensity in neurons of head. Associated with Figs 6G, 6H and S7D. Table K. Analysis of UNC-101::GFP puncta number per cell body, size, and intensity in neurons of ventral nerve cord–WT vs. syd-2(ok217). Associated with Fig 6J. Table L. Analysis of UNC-101::GFP puncta number per cell body, size, and intensity in neurons of ventral nerve cord–WT vs. syd-2(ju37). Associated with S7F and S7G Fig. Table M. Analysis of intensity of moving UNC-104::GFP. Associated with S6G Fig. Table N. Analysis of number of anterogradely moving UNC-104::GFP particles per 20 μm per 10 seconds. Associated with S6H Fig. Table O. Analysis of average run length of anterogradely moving SNG-1-carrying vesicles (μm). Associated with S6I Fig. Table P. Analysis of average run length of retrogradely moving SNG-1-carrying vesicles (μm). Associated with S6J Fig. Table Q. Analysis of velocities of CTNS-1-positive compartments moving with and without other markers. Associated with S2B Fig. Table R. Analysis of lengths of CTNS-1-positive compartmen [file pgen.1011253.s018.xlsx]

## Sheet: Table A
	Associated with Figs 2A and 4G
	Fraction of SNG-1 co-migrating with RAB-3
	Genotype	P-value	Significant
	One Way ANOVA with Tukey's post Hoc test
	WT vs lrk-1	0.04	Yes
	WT vs apb-3	0.13	No
	lrk-1 vs apb-3	1.4e-05	Yes
	WT vs syd-2(ok217)	0.49	No
	lrk-1 vs syd-2	0.00018	Yes
	apb-3 vs syd-2	0.78	No

## Sheet: Table B
			Associated with Figs 2B and 4A
			Fraction of SNG-1 co-migrating with CTNS-1
			Genotype	P-value	Significant
			Mann-Whitney Test
			WT vs lrk-1(km17)	3.2e-08	Yes
			WT vs apb-3(ok429)	9.2e-09	Yes
			WT vs lrk-1(km17) apb-3	1.4e-07	Yes
			lrk-1(km17) vs lrk-1 apb-3	0.26	No
			WT vs lrk-1(km41)	2.9e-07	Yes
			lrk-1(km17) vs lrk-1(km41)	0.008	Yes
			WT vs unc-104(e1265tb120)	0.85	No
			WT vs lrk-1; unc-104(e1265tb120)	0.015	Yes
			WT vs apb-3; unc-104(e1265tb120)	0.015	Yes
			lrk-1(km17) vs lrk-1; unc-104(e1265tb120)	1.1e-06	Yes
			apb-3(ok429) vs apb-3; unc-104(e1265tb120)	7.6e-09	Yes
			unc-104 vs lrk-1; unc-104(e1265tb120)	0.005	Yes
			unc-104 vs apb-3; unc-104(e1265tb120)	0.008	Yes
			WT vs syd-2(ok217)	0.29	No
			WT vs lrk-1; syd-2(ok217)	7.4e-08	Yes
			WT vs apb-3; syd-2(ok217)	0.36	Yes
			WT vs lrk-1 apb-3; syd-2	7.2e-08	Yes
			lrk-1(km17) vs lrk-1; syd-2(ok217)	0.047	Yes
			lrk-1(km17) vs lrk-1 apb-3; syd-2	0.11	No
			apb-3 vs apb-3; syd-2(ok217)	4.4e-09	Yes
			WT vs syd-2(ju37)	0.39	No
			WT vs apb-3; syd-2(ju37)	0.007	Yes
			WT vs lrk-1; syd-2(ju37)	5.6e-06	Yes
			syd-2(ju37) vs apb-3; syd-2(ju37)	0.03	Yes
			syd-2(ju37) vs lrk-1; syd-2(ju37)	2.5e-05	Yes
			lrk-1(km17) vs lrk-1; syd-2(ju37)	0.98	No
			apb-3; syd-2(ok217) vs apb-3; syd-2(ju37)	0.04	Yes
			syd-2(ok217) vs syd-2(ju37)	0.01	Yes
			One Way ANOVA with Tukey's post Hoc test
			apb-3 vs lrk-1(km17) apb-3	0.062	No
			lrk-1(km41) vs apb-3	0.58	No
			apb-3 vs lrk-1 apb-3; syd-2	0.25	No
			apb-3 vs apb-3; syd-2(ju37)	7.9e-07	Yes
			lrk-1; syd-2(ok217) vs lrk-1; syd-2(ju37)	0.025	Yes
			lrk-1 apb-3 vs lrk-1 apb-3; syd-2(ok217)	0.4734	No

## Sheet: Table C
			Associated with S3E Fig
			Fraction of CTNS-1 co-migrating with SNG-1
			Genotype	P-value	Significant
			Mann-Whitney Test
			WT vs lrk-1(km17)	0.33	No
			WT vs lrk-1(km41)	0.06	No
			WT vs apb-3(ok429)	0.6	No
			WT vs lrk-1 apb-3	0.07	No
			lrk-1(km17) vs lrk-1 apb-3	0.15	No
			lrk-1(km17) vs lrk-1 apb-3; syd-2	0.03	Yes
			apb-3 vs apb-3; syd-2(ok217)	0.86	No
			WT vs syd-2(ju37)	0.063	No
			WT vs apb-3; syd-2(ju37)	0.0056	Yes
			WT vs lrk-1; syd-2(ju37)	0.0016	Yes
			syd-2(ju37) vs apb-3; syd-2(ju37)	0.23	No
			syd-2(ju37) vs lrk-1; syd-2(ju37)	0.09	No
			WT vs unc-104(e1265tb120)	0.23	No
			WT vs lrk-1; unc-104(e1265tb120)	0.09	No
			WT vs apb-3; unc-104(e1265tb120)	0.03	Yes
			WT vs unc-104(e1265tb120); syd-2(ok217)	0.03	Yes
			lrk-1(km17) vs lrk-1; unc-104(e1265tb120)	0.3	No
			apb-3(ok429) vs apb-3; unc-104(e1265tb120)	0.006	Yes
			syd-2(ok217) vs unc-104(e1265tb120); syd-2	0.006	Yes
			unc-104(e1265tb120) vs unc-104; syd-2(ok217)	0.46	No
			unc-104(e1265tb120) vs lrk-1; unc-104	0.96	No
			unc-104(e1265tb120) vs apb-3; unc-104	0.42	No
			lrk-1(km17) vs lrk-1; syd-2(ju37)	0.0002	Yes
			apb-3; syd-2(ok217) vs apb-3; syd-2(ju37)	0.02	Yes
			syd-2(ju37) vs unc-104(e1265tb120)	0.78	No
			syd-2(ok217) vs syd-2(ju37)	0.013	Yes
			apb-3 vs lrk-1 apb-3	0.04	Yes
			apb-3 vs lrk-1 apb-3; syd-2	0.01	Yes
			apb-3 vs apb-3; syd-2(ju37)	0.00068	Yes
			lrk-1; syd-2(ok217) vs lrk-1; syd-2(ju37)	0.01	Yes

## Sheet: Table D
				Associated with Figs 2C and 4B
				Fraction of SNG-1 co-migrating with RAB-7
				Genotype	P-value	Significant
				Mann-Whitney Test
				WT vs lrk-1 apb-3	5.3e-08	Yes
				lrk-1 vs lrk-1 apb-3	0.0016	Yes
				apb-3 vs lrk-1 apb-3	1.8e-06	Yes
				WT vs apb-3; syd-2	0.56	No
				apb-3 vs apb-3; syd-2	0.006	Yes
				syd-2 vs apb-3; syd-2	0.11	No
				One Way ANOVA with Tukey's post Hoc test
				WT vs lrk-1(km17)	0	Yes
				WT vs apb-3(ok429)	1.5e-06	Yes
				apb-3 vs lrk-1	0.019	Yes
				WT vs syd-2(ok217)	0.88	No
				syd-2 vs lrk-1	0	Yes
				syd-2 vs apb-3	9.1e-08	Yes
				WT vs lrk-1; syd-2	6.9e-09	Yes
				lrk-1; syd-2 vs lrk-1	0.73	Yes
				lrk-1; syd-2 vs syd-2	3.8e-07	Yes

## Sheet: Table E
		Associated with S3F Fig
		Fraction of RAB-7 co-migrating with SNG-1
		Genotype	P-value	Significant
		Mann-Whitney Test
		WT vs lrk-1	0.11	No
		WT vs apb-3	0.02	Yes
		WT vs lrk-1 apb-3	0.14	No
		WT vs syd-2	0.83	No
		WT vs lrk-1; syd-2	0.02	Yes
		WT vs apb-3; syd-2	0.05	Yes
		lrk-1 vs lrk-1; syd-2	0.31	No
		lrk-1 vs lrk-1 apb-3	0.57	No
		apb-3 vs apb-3; syd-2	0.98	No
		apb-3 vs lrk-1 apb-3	0.19	No
		syd-2 vs lrk-1; syd-2	0.07	No
		syd-2 vs apb-3; syd-2	0.13	No
		lrk-1 vs apb-3	0.56	No
		lrk-1 vs syd-2	0.26	No
		apb-3 vs syd-2	0.08	No

## Sheet: Table F
			Associated with S4A and S5B Figs
			Fraction of SNB-1 co-migrating with CTNS-1
			Genotype	P-value	Significant
			Mann-Whitney Test
			WT vs lrk-1	0.25	No
			WT vs apb-3	0.053	No
			lrk-1 vs apb-3	0.9	No
			WT vs syd-2	0.39	No
			lrk-1 vs syd-2	0.051	No
			apb-3 vs syd-2	0.02	Yes

## Sheet: Table G
			Associated with S4B and S5C Figs
			Fraction of RAB-3 co-migrating with CTNS-1
			Genotype	P-value	Significant
			Mann-Whitney Test
			WT vs lrk-1	0.28	No
			WT vs apb-3	0.036	Yes
			lrk-1 vs apb-3	0.11	No
			WT vs syd-2	1	No

## Sheet: Table H
				Associated with Figs 2H-2J
				Analyses of APB-3::GFP puncta - number per cell body, size and intensity
				Analysis	Genotype	P-value	Significant
				Mann-Whitney Test
				Number of puncta per cell body	WT vs lrk-1	8e-05	Yes
					WT vs syd-2	1e-05	Yes
					lrk-1 vs syd-2	1e-05	Yes
				Average size of puncta	WT vs lrk-1	0.00252	Yes
					WT vs syd-2	0.00386	Yes
					lrk-1 vs syd-2	1e-05	Yes
				Average mean puncta intensity to cytosolic intensity per cell body	WT vs lrk-1	0.03486	Yes
					WT vs syd-2	1e-05	Yes
					lrk-1 vs syd-2	1e-05	Yes

## Sheet: Table I
		Associated with Fig 4F
		Percentage vesicles co-migrating SNB-1 and RAB-3
		Genotype	P-value	Significant
		One Way ANOVA with Tukey's post Hoc test
		WT vs syd-2	1.5e-08	Yes

## Sheet: Table J
		Associated with Figs 6G-6H and S7D
		Analyses of UNC-101::GFP puncta - intensity, size and number per cell body - head neuron ganglia
		Analysis	Genotype	P-value	Significant
		One Way ANOVA with Tukey's post Hoc test
		Average mean puncta intensity to cytosolic intensity per cell body	WT vs syd-2(ok217)	7.1e-08	Yes
		Puncta size average per cell body	WT vs syd-2(ok217)	0.0011	Yes
		Number of puncta per cell body	WT vs syd-2(ok217)	0.07	No

[truncated: 10 more sheets: Table K, Table L, Table M, Table N, Table O, Table P, Table Q, Table R, Table S, Table T]
